# Supplementary material for: Lipoprotein(a) is associated with DNA damage in patients with heterozygous familial hypercholesterolemia
Source: Sci Rep. 2024 Jan 31;14:2564. doi: 10.1038/s41598-024-52571-w (PMC10830471; doi:10.1038/s41598-024-52571-w)
Supplement: Supplementary file 1 — Supplementary Information 1. [file 41598_2024_52571_MOESM1_ESM.xlsx]

## Sheet: Arkusz1
Age	TC	HDL	non-HDL	LDL	TG	Lp(a)	SSBs DSBs	anti-ox-LDL	ox-LDL stable	Iman-Ox	CVD+ 1 CVD- 0 control C	Corneal arcus	Tendon Xanthomas	Smokers	Hypertension
66	127	53.9	73	52	109	104	18.98	8910	356.5	207.02	1	0	0	0	0
58	179	58	121	109	90	196	18.09	8230	333.23	277.53	1	0	0	0	1
71	236	39.7	196	159	188	90.7	13.9	820	272.6	201.7	1	0	0	0	1
73	325	43.7	281	228	339	23.9	16.9	2380	234.03	267.46	1	0	0	0	0
40	153	42.2	111	107	85	98	15.77	4370	272.6	184.66	1	0	0	0	1
54	209	53	156	116	342	106.1	19.01	1570	658.8	252.62	1	0	0	1	1
72	255	79.6	176	147	144	219.2	18.87	1320	349.8	370.01	1	0	0	0	1
63	234	51.5	183	178	108	545.7	19.17	3070	839.7	356.28	1	1	0	1	1
43	263	54.1	209	192	84	3.3	13.15	920	345.3	366.17	1	1	1	1	1
70	188	51.5	137	114	113	8.3	14.5	2300	222.98	209.57	1	1	0	0	0
80	181	60.8	121	95	126	70	12	1690	289.5	280.82	1	0	0	1	1
60	301	43	258	214	216	30	14.77	1250	38.84	381.56	1	0	0	0	0
70	241	64.2	176	148	140	231.4	20.2	4130	6.65	355.92	1	0	0	0	0
46	138	62.7	76	60	55	266.1	18.73	1820	10.53	247.76	1	0	0	0	1
57	317	47.7	269	248	104	202	17.11	1070	353.02	248.09	1	0	0	0	1
58	313	69.6	243	217	115	419.2	18.22	1510	227.09	317.54	1	1	0	0	1
68	169	46	123	101	119	572.5	20.92	1000	1320.7	354.27	1	0	1	0	1
45	203	52.9	150	105	225	306.6	19.49	987	852.7	306.86	1	0	0	0	1
46	138	62.7	76	60	55	266.1	18.46	1940	287.9	304.19	1	0	0	1	1
73	139	42.5	97	58	287	10.9	14.72	1109	131.1	274.14	1	0	0	0	1
47	204	78.7	125	110	76	215.1	19.6	1820	187.98	260.78	1	0	0	0	0
80	220	73.2	147	120	122	474	19.22	2760	969.3	285.56	1	0	0	0	1
69	214	48.9	166	147	92	92.4	14.98	1068	333.96	271.87	1	0	0	0	1
61	145	57	88	64	117	496.4	22.89	3320	671.8	256.43	1	0	0	0	1
53	212	43.1	169	112	366	31.7	13.28	940	301.23	247.98	1	0	0	0	1
54	303	64.1	239	219	96	23	11.26	1540	22.12	331.19	0	0	0	0	0
57	201	78.7	123	109	68	9.2	10.09	2380	88.5	226.42	0	1	0	0	0
58	384	39.8	344	246	489	281.4	15.27	1087	306.54	192.36	0	0	0	0	1
67	134	48.4	85	71	82	7.4	8.98	1800	90.3	391.27	0	0	0	0	0
72	342	47.8	294	286	156	7.9	11.09	5540	88.7	353.94	0	0	0	1	1
68	163	31.9	131	98	169	15.6	12.96	1130	67.18	156.94	0	0	0	0	1
50	178	52.3	125	104	106	100.1	11.09	3070	90.45	209.94	0	0	0	0	0
77	270	79.9	190	155	174	134.9	15.85	1056	29.83	242.18	0	0	1	0	1
77	266	66	200	198	115	424.4	13.98	2130	100.82	383.94	0	0	0	0	1
68	197	58	139	85	298	5.9	11.8	1570	1.45	391.45	0	0	0	0	0
30	214	52.7	161	139	105	318.1	15.63	1250	351.65	312.51	0	0	0	0	0
39	285	63.1	222	190	160	4.3	10.7	1130	66.18	339.8	0	0	0	0	0
74	435	75.1	360	317	141	311.3	15.37	1000	212.44	295	0	0	0	0	0
46	423	74.3	350	316	143	314.2	14.9	1980	200.23	256.45	0	0	0	0	0
58	277	44.6	232	174	290	6.2	11.64	1567	176.3	298	0	0	0	0	1
80	253	52.9	200	185	76	16.4	10.2	1130	13.11	301.3	0	0	0	0	0
42	378	52	326	282	202	1.6	13.28	1800	2.6	265.34	0	0	1	0	0
66	438	70.6	367	354	69	15.5	10.75	1570	3.5	295.67	0	0	1	0	0
47	358	54.6	303	263	200	6	13.97	1820	10.53	287.34	0	0	0	0	0
28	181	57	124	111	63	13.3	11.12	1568	34	287.46	0	1	0	0	0
42	168	87.2	81	70	58	60.3	12.2	1578	29.83	234.87	0	0	0	0	0
27	245	39	206	178	141	20	13.19	1940	29.83	300.42	0	0	0	0	1
51	217	75.6	162	126	193	9.4	11.11	1570	122.93	298.9	0	0	0	0	0
47	265	48.3	217	185	217	17.1	10.8	1070	59.44	285.64	0	0	0	1	1
75	111	49.2	62	50	84	4.3	14	1570	46.56	276.49	0	0	0	1	1
29	213	67.5	145	138	46	94.1	15.69	1258	82.68	276.8	0	0	1	0	0
53	179	129	107	107	106	100.1	14.76	1230	54.4	234.09	0	0	0	0	1
67	342	57.2	284	270	71	32.1	10.2	1880	43	324.8	0	0	0	0	0
31	235	84.3	151	139	56	112.4	1.46	1200	28.1	325	C	0	0	0	0
30	185	67.5	117	106	76	7.9	1.85	1130	25.3	285.58	C	0	0	0	0
28	161	45	116	106	114	193.9	0.78	2950	6.65	363.24	C	0	0	0	0
33	190	48.7	141	115	204	11.8	0.48	560	55.57	353.72	C	0	0	0	0
39	197	61.3	135	119	134	11.5	1.3	1440	22.12	275.14	C	0	0	0	0
50	231	63.3	168	142	195	292.1	1.07	2130	31.12	352.44	C	0	0	0	0
62	141	62.1	79	65	87	3.7	2.33	1190	23.4	331.37	C	0	0	0	0
36	172	43.8	128	95	194	9.9	2.07	880	15.68	283.57	C	0	0	0	0
47	226	68.6	158	126	228	3.8	2.03	1380	29.83	286.87	C	0	0	0	0
47	262	72.7	190	167	82	3.4	2.56	1200	22	391.27	C	0	0	0	0
62	230	66.1	163	140	128	5.2	3.43	1190	21.4	357.74	C	0	0	0	0
48	201	78.3	123	110	68	3.8	1.62	1130	19.8	350.24	C	0	0	0	0
40	160	37.9	122	97	179	23.3	2.6	1130	45.2	352.98	C	0	0	0	0
63	174	55.2	119	91	144	5.4	2.28	1200	69.76	268.73	C	0	0	0	0
53	158	44.4	113	89	135	24.1	1.44	1070	6.65	351.16	C	0	0	0	0
49	217	66.9	150	134	108	30.3	2.44	560	15.68	371.85	C	0	0	0	0
60	182	48.6	133	103	226	12.4	1.48	750	14.6	318.55	C	0	0	0	0
25	143	68.8	74	65	123	4	1.26	1000	23.6	337.24	C	0	0	0	0
53	248	53.8	195	138	355	3.1	1.64	380	27.26	354	C	0	0	0	0
50	195	56.2	139	125	83	17.8	1.73	1250	20.2	332.29	C	0	0	0	0
